# Supplementary material for: The Influence of the Functional Group on the Physicochemical and Biological Properties of New Phenanthro[9,10-d]-Imidazole Derivatives
Source: Molecules. 2024 Oct 4;29(19):4703. doi: 10.3390/molecules29194703 (PMC11477550; doi:10.3390/molecules29194703)
Supplement: Supplementary file 1 [file molecules-29-04703-s001.zip]

Archive with 1 entries (1 files):
- molecules-3211251-supplementary.pdf
